# Supplementary material for: Refined histopathological predictors of BRCA1 and BRCA2mutation status: a large-scale analysis of breast cancer characteristics from the BCAC, CIMBA, and ENIGMA consortia
Source: Breast Cancer Res. 2014 Dec 23;16:3419. doi: 10.1186/s13058-014-0474-y (PMC4352262; doi:10.1186/s13058-014-0474-y)
Supplement: Supplementary file 1 — Additional file 1: Table S1.: CIMBA and BCAC sample sets included in analysis.* Table S2. Unstratified estimated likelihood ratios (LRs) for predicting BRCA1 or BRCA2 mutation status defined by breast tumor ER-grade phenotype. Table S3. Unstratified estimated LRs for predicting BRCA1 or BRCA2 mutation status defined by breast tumor triple-negative phenotype. Table S4. Unstratified estimated LRs for predicting BRCA1 or BRCA2 mutation status defined by breast tumor TN-grade phenotype.* (XLSX 34 KB) [file 13058_2014_474_MOESM1_ESM.xlsx]

## Sheet: SuppT1 Study Gps
Supplementary Table 1: CIMBA and BCAC sample sets included in analysis*
Country	CIMBA Study	# BRCA1	# BRCA2		BCAC Study	Study Design	Proportion of BCAC study participants with recorded BRCA1/2 Mutation testing results**	# BCAC
Australia	KCONFAB	342	278		kConFab	Selected (familial)	0.95	294
	ABCFS	21	15		MCCS	Unselected	0	870
					ABCTB	Unselected	0	850
Canada	BCFR (Ontario component)	96	56		OFBCR	Selected (some age and familial selection	0.68	927
Denmark	CBCS	80	54		CGPS	Unselected	0	2318
	OUH	122	97
Finland	HEBCS	55	64		HEBCS	Selected (some familial)	0.53	1854
					KBCP	Unselected	0	317
					OBCS	Unselected	0	436
Germany	DKFZ	25	5		BBCC	Unselected	0	2408
	GC-HBOC	957	488		BSUCH	Unselected	0	726
					ESTHER	Unselected	0	592
					GENICA	Unselected	0	847
					MARIE	Unselected	0	2285
					GESBC	Selected (age)	0.04	632
					HABCS	Unselected	0	742
					SKKDKFZS	Unselected	0.04	1271
Italy	CONSIT	493	298		MBCSG	Selected (familial)	1	270
	IOVHBOCS	54	64
Netherlands	DNA HEBON	113	32		ORIGO	Unselected	0	1101
					ABCS	Selected (some familial, noted as a stratum)	0	2442
					RBCS	Selected (familial)	1	638
Poland	IHCC	247	0		PBCS	Unselected	0	1724
					SZBCS	Unselected	1	803
Spain	CNIO	24	42		CNIO-BCS	Selected (some familial)	0	358
	HCSC	67	60
Sweden	SWE-BRCA	158	34		KARBAC	Selected (some familial)	1	363
					SASBAC	Unselected	0	886
					pKARMA	Unselected	0	4017
United Kingdom	EMBRACE	641	388		SBCS	Unselected	0	840
					SEARCH	Unselected	0	9292
					POSH	Selected (early onset)	0	993
					BBCS	Selected (bilateral)	0	933
					DBCSS	Unselected	0	931
USA	BIDMC	8	4		MCBCS	Unselected	0.04	1463
	BRICOH	66	59		MEC	Unselected	0	733
	DFCI	68	8		NC-BCFR	Selected (age onset, familial)	1	1354
	MAGIC	33	13		UCIBCS	Unselected	0.64	694
	MAYO	134	86		MSKCC	Selected (age onset, familial)	0.39	361
	MSKCC	204	99
	NC-BCFR	73	74
	OSU CCG	68	52
	UPENN	203	106
	WCRI	29	16
	FCCC	40	33
	UTAH-BCFR	30	18
	NY-BCFR	26	22
All	CIMBA individuals included	4477	2565			BCAC individuals included	12%***	47565
*Eligibility for primary analysis based on availability of the following information: country of origin, age at diagnosis, invasive tumour behaviour, ER or grade status, and known or assumed mutation-negative status (for BCAC samples only)
** 4-100% mutation testing reported for 9/13 studies with selected study design.

## Sheet: SuppT2 ER-3gr LRs
Supplementary Table 2: Unstratified estimated likelihood ratios (LRs) for predicting BRCA1 or BRCA2 mutation status defined by breast tumour ER-grade phenotype*
				Diagnosis all ages							Diagnosis <50 years							Diagnosis ≥50-70 years
Gene	ER Status	Grade	n Carriers	% Carriers	n BCAC	% BCAC	LR	(95% CI)		n Carriers	% Carriers	n BCAC	% BCAC	LR	(95% CI)		n Carriers	% Carriers	n BCAC	% BCAC	LR	(95% CI)
BRCA1	ER negative	Grade 1	23	0.8	477	1.3	0.58	(0.38-0.88)		19	0.8	179	1.4	0.56	(0.35-0.89)		4	0.6	298	1.2	0.5	(0.19-1.33)
		Grade 2	320	10.5	2305	6.3	1.67	(1.50-1.87)		234	9.8	846	6.7	1.45	(1.27-1.67)		86	13.3	1459	6.1	2.19	(1.79-2.68)
		Grade 3	1957	64.4	5685	15.5	4.15	(4.00-4.30)		1605	67.1	2623	20.8	3.22	(3.08-3.36)		352	54.5	3062	12.8	4.27	(3.95-4.62)
	ER positive	Grade 1	38	1.3	477	18.2	0.07	(0.05-0.09)		23	1	1722	13.7	0.07	(0.05-0.11)		15	2.3	4946	20.6	0.11	(0.07-0.19)
		Grade 2	272	9	2305	41	0.22	(0.19-0.24)		178	7.4	4542	36.1	0.21	(0.18-0.24)		94	14.6	10461	43.6	0.33	(0.28-0.40)
		Grade 3	429	14.1	5685	17.7	0.84	(0.76-0.93)		334	13.9	2642	21.2	0.67	(0.60-0.76)		95	14.7	3793	15.8	0.96	(0.78-1.20)
		Grade 1	82	2.3	8306	20	0.11	(0.09-0.14)		60	2.1	2324	15.8	0.13	(0.10-0.17)		22	2.9	5982	22.3	0.13	(0.09-0.20
		Grade 2	730	20.4	19482	46.9	0.43	(0.41-0.46		511	18.1	6279	42.8	0.42	(0.39-0.46)		219	28.7	13203	49.1	0.58	(0.52-0.65)
		Grade 3	2775	77.4	13757	33.1	2.34	(2.28-2.39)		2254	79.8	6075	41.4	1.93	(1.88-1.98)		521	68.4	7682	28.6	2.39	(2.27-2.52)
	ER negative		2978	75.8	9773	22.9	3.31	(3.22-3.39)		2407	77.5	4171	28.8	2.69	(2.61-2.78)		571	69.4	5602	19.9	3.48	(3.31-3.67)
	ER positive		951	24.2	32850	77.1	0.31	(0.30-0.33)		699	22.5	10313	71.2	0.32	(0.30-0.34)		252	30.6	22537	80.1	0.38	(0.34-0.42)
BRCA2	ER negative	Grade 1	13	0.7	477	1.3	0.58	(0.34-1.01)		8	0.7	179	1.4	0.46	(0.23-0.94)		5	1	298	1.2	0.8	(0.33-1.94)
		Grade 2	67	3.9	2305	6.3	0.62	(0.49-0.79)		41	3.4	846	6.7	0.5	(0.37-0.68)		26	5.2	1459	6.1	0.85	(0.59-1.25)
		Grade 3	282	16.4	5685	15.5	1.06	(0.95-1.18)		178	14.6	2623	20.8	0.7	(0.61-0.81)		104	20.8	3062	12.8	1.63	(1.37-1.94)
	ER positive	Grade 1	92	5.4	6668	18.2	0.29	(0.24-0.36)		59	4.9	1722	13.7	0.35	(0.28-0.46)		33	6.6	4946	20.6	0.32	(0.23-0.45)
		Grade 2	648	37.7	15003	41	0.92	(0.86-0.98)		460	37.8	4542	36.1	1.05	(0.97-1.13)		188	37.5	10461	43.6	0.86	(0.77-0.97)
		Grade 3	616	35.9	6465	17.7	2.03	(1.90-2.17)		471	38.7	2642	21.2	1.82	(1.69-1.97)		145	28.9	3793	15.8	1.83	(1.59-2.11)
		Grade 1	131	6.5	8306	20	0.33	(0.28-0.39)		80	5.7	2324	15.8	0.36	(0.29-0.44)		51	8.6	5982	22.3	0.38	(0.30-0.50)
		Grade 2	842	41.9	19482	46.9	0.89	(0.85-0.94)		592	41.8	6279	42.8	0.98	(0.92-1.04)		250	42	13203	49.1	0.86	(0.78-0.94)
		Grade 3	1037	51.6	13757	33.1	1.56	(1.49-1.63)		743	52.5	6075	41.4	1.27	(1.20-1.34)		294	49.4	7682	28.6	1.73	(1.59-1.88)
	ER negative	unknown	475	20.9	9773	22.9	0.91	(0.84-0.99)		310	19.2	4171	28.8	0.67	(0.60-0.74)		165	25.1	5602	19.9	1.26	(1.10-1.44)
	ER positive	unknown	1798	79.1	32850	77.1	1.03	(1.00-1.05)		1306	80.8	10313	71.2	1.14	(1.11-1.16)		492	74.9	22537	80.1	0.94	(0.89-0.98)
* ER= breast tumour estrogen receptor status; BCAC= Breast Cancer Association Consortium. ER-Grade analysis (unshaded) included tumour phenotypes from 3,039 BRCA1 mutation carriers (2,393 <50y at diagnosis), 1,718 BRCA2 mutation carriers (1,217 <50y at diagnosis) and 36,603 BCAC cases with no report of positive BRCA1/2 mutation status (12,584 <50y at diagnosis). Grade analysis (light grey shading…

## Sheet: SuppT3 TN LRs
Supplementary Table 3: Unstratified estimated likelihood ratios (LRs) for predicting BRCA1 or BRCA2 mutation status defined by breast tumour triple negative phenotype*
			Diagnosis all ages							Diagnosis <50 years							Diagnosis ≥50-70 years
Gene	Breast Tumour Phenotype**	n Carriers	% Carriers	n BCAC	% BCAC	LR	(95% CI)		n Carriers	% Carriers	n BCAC	% BCAC	LR	(95% CI)		n Carriers	% Carriers	n BCAC	% BCAC	LR	(95% CI)
BRCA1	Triple Negative	1469	65.3	2805	14.6	4.47	(4.27-4.67)		1203	67.3	1242	17.5	3.85	(3.71-3.99)		266	57.7	1563	12.9	4.46	(4.07-4.88)
	Not Triple Negative	780	34.7	16373	85.4	0.41	(0.38-0.43)		585	32.7	5861	82.5	0.4	(0.37-0.42)		195	42.3	10512	87.1	0.49	(0.44-0.54)
BRCA2	Triple Negative	191	16	2805	14.6	1.09	(0.96-1.25)		112	13	1242	17.5	0.75	(0.62 - 0.89)		79	23.5	1563	12.9	1.82	(1.49-2.21)
	Not Triple Negative	1004	84	16373	85.4	0.98	(0.96-1.01)		747	87	5861	82.5	1.05	(1.02 - 1.08)		257	76.5	10512	87.1	0.88	(0.83-0.93)
* Analysis included tumour phenotypes from 2,249 BRCA1 mutation carriers (1,788 <50y), 1,195 BRCA2 mutation carriers (859 <50y) and 19,178 BCAC cases with no report of positive BRCA1/2 mutation status (7,103 <50y)
** Triple Negative phenotype defined as ER-negative, PR-negative, HER2-negative; Not Triple Negative - all other combinations, with status measured for all 3 markers.

## Sheet: Supp T4 TN-3gr LRs
Supplementary Table 4: Unstratified estimated likelihood ratios (LRs) for predicting BRCA1 or BRCA2 mutation status defined by breast tumour TN-grade phenotype*
				Diagnosis all ages							Diagnosis <50 years							Diagnosis ≥50-70 years
Gene	Triple-Negative Status**	Grade	n Carriers	% Carriers	n BCAC	% BCAC	LR	(95% CI)		n Carriers	% Carriers	n BCAC	% BCAC	LR	(95% CI)		n Carriers	% Carriers	n BCAC	% BCAC	LR	(95% CI)
BRCA1	Triple Negative	Grade 1	6	0.3	95	0.5	0.6	(0.26-1.37)		4	0.3	27	0.4	0.64	(0.23-1.84)		2	0.5	68	0.6	0.86	(0.21-3.51)
		Grade 2	152	8.1	572	3.2	2.52	(2.12-3.00)		109	7.3	180	2.8	2.64	(2.09-3.32)		43	11.1	392	3.4	3.22	(2.39-4.33)
		Grade 3	1067	56.7	1902	10.6	5.33	(5.03-5.65)		896	60	919	14.1	4.24	(3.95-4.56)		171	44.1	983	8.6	5.1	(4.49-5.79)
	Not Triple Negative	Grade 1	24	1.3	3199	17.9	0.07	(0.05-0.11)		15	1	980	15.1	0.07	(0.04-0.11)		9	2.3	2219	19.5	0.12	(0.06-0.23)
		Grade 2	190	10.1	7948	44	0.23	(0.20-0.26)		123	8.2	2611	40.1	0.21	(0.17-0.24)		67	17.3	5337	46.9	0.37	(0.30-0.46)
		Grade 3	444	23.6	4171	23.3	1.01	(0.93-1.10)		348	23.3	1791	27.5	0.85	(0.77-0.93)		96	24.7	2380	20.9	1.18	(0.99-1.41)
BRCA2	Triple Negative	Grade 1	3	0.3	95	0.5	0.57	(0.18-1.79)		2	0.3	27	0.4	0.67	(0.16-2.83)		1	0.4	68	0.6	0.6	(0.08-4.34)
		Grade 2	22	2.2	572	3.2	0.69	(0.45-1.06)		10	1.4	180	2.8	0.5	(0.27-0.95)		12	4.3	392	3.4	1.26	(0.72-2.21)
		Grade 3	136	13.7	1902	10.6	1.29	(1.10-1.51)		84	11.7	919	14.1	0.83	(0.67-1.02)		52	18.8	983	8.6	2.17	(1.69-2.80)
	Not Triple Negative	Grade 1	61	6.1	3199	17.9	0.34	(0.27-0.44)		41	5.7	980	15.1	0.38	(0.28-0.51)		20	7.2	2219	19.5	0.37	(0.24-0.57)
		Grade 2	369	37.2	7948	44	0.84	(0.77-0.91)		271	37.9	2611	40.1	0.94	(0.85-1.04)		98	35.4	5337	46.9	0.75	(0.64-0.89)
		Grade 3	402	40.5	4171	23.3	1.74	(1.60-1.88)		308	43	1791	27.5	1.56	(1.42-1.72)		94	33.9	2380	20.9	1.62	(1.37-1.92)
* Analysis included tumour phenotypes from 1,883 BRCA1 mutation carriers (1,495 <50y), 993 BRCA2 mutation carriers (716 <50y) and 17,887 BCAC cases with no report of positive BRCA1/2 mutation status (6,508 <50y)
** Triple Negative phenotype defined as ER-negative, PR-negative, HER2-negative; Not Triple Negative - all other combinations, with status measured for all 3 markers.
